# Supplementary material for: Anti-Candida and Anti-Leishmanial Activities of Encapsulated Cinnamomum verum Essential Oil in Chitosan Nanoparticles
Source: Molecules. 2023 Jul 27;28(15):5681. doi: 10.3390/molecules28155681 (PMC10419485; doi:10.3390/molecules28155681)
Supplement: Supplementary file 1 [file molecules-28-05681-s001.zip]

Archive with 1 entries (1 files):
- molecules-2388765-supplementary date.pdf
